# Supplementary material for: Asymmetric [3 + 2] cycloaddition of donor–acceptor aziridines with aldehydes via carbon–carbon bond cleavage
Source: Chem Sci. 2016 Feb 23;7(6):3775–9. doi: 10.1039/c5sc04151a (PMC6013814; doi:10.1039/c5sc04151a)
Supplement: Supplementary file 2 [file SC-007-C5SC04151A-s002.cif]

# Electronic Supplementary Material (ESI) for Chemical Science.
# This journal is © The Royal Society of Chemistry 2016

####################################################################### 
# 
# This file contains crystal structure data downloaded from the 
# Cambridge Structural Database (CSD) hosted by the Cambridge 
# Crystallographic Data Centre (CCDC).
# 
# Full information about CCDC data access policies and citation 
# guidelines are available at http://www.ccdc.cam.ac.uk/access/V1 
# 
# Audit and citation data items may have been added by the CCDC. 
# Please retain this information to preserve the provenance of 
# this file and to allow appropriate attribution of the data. 
# 
#######################################################################

data_fxm-lyt-20150303
_audit_block_doi                 10.5517/cc14h0l7
_database_code_depnum_ccdc_archive 'CCDC 1057118'
_audit_update_record             
;
2015-03-31 deposited with the CCDC.
2016-02-23 downloaded from the CCDC.
;
_audit_creation_date             2015-03-03
_audit_creation_method           
;
Olex2 1.2
(compiled 2015.01.26 svn.r3150 for OlexSys, GUI svn.r4998)
;
_chemical_name_common            ?
_chemical_name_systematic        ?
_chemical_formula_moiety         'C26 H27 N O7 S'
_chemical_formula_sum            'C26 H27 N O7 S'
_chemical_formula_weight         497.54
_chemical_absolute_configuration rmad
_chemical_melting_point          ?
loop_
_atom_type_symbol
_atom_type_description
_atom_type_scat_dispersion_real
_atom_type_scat_dispersion_imag
_atom_type_scat_source
C C 0.0181 0.0091 'International Tables Vol C Tables 4.2.6.8 and 6.1.1.4'
H H 0.0000 0.0000 'International Tables Vol C Tables 4.2.6.8 and 6.1.1.4'
N N 0.0311 0.0180 'International Tables Vol C Tables 4.2.6.8 and 6.1.1.4'
O O 0.0492 0.0322 'International Tables Vol C Tables 4.2.6.8 and 6.1.1.4'
S S 0.3331 0.5567 'International Tables Vol C Tables 4.2.6.8 and 6.1.1.4'

_shelx_space_group_comment       
;
The symmetry employed for this shelxl refinement is uniquely defined
by the following loop, which should always be used as a source of
symmetry information in preference to the above space-group names.
They are only intended as comments.
;
_space_group_crystal_system      monoclinic
_space_group_IT_number           4
_space_group_name_H-M_alt        'P 1 21 1'
_space_group_name_Hall           'P 2yb'
loop_
_space_group_symop_operation_xyz
'x, y, z'
'-x, y+1/2, -z'

_cell_length_a                   11.1671(2)
_cell_length_b                   7.62443(14)
_cell_length_c                   14.6056(3)
_cell_angle_alpha                90
_cell_angle_beta                 94.1026(19)
_cell_angle_gamma                90
_cell_volume                     1240.37(4)
_cell_formula_units_Z            2
_cell_measurement_reflns_used    7524
_cell_measurement_temperature    293
_cell_measurement_theta_max      72.5730
_cell_measurement_theta_min      4.8260
_shelx_estimated_absorpt_T_max   ?
_shelx_estimated_absorpt_T_min   ?
_exptl_absorpt_coefficient_mu    1.552
_exptl_absorpt_correction_T_max  1.00000
_exptl_absorpt_correction_T_min  0.60044
_exptl_absorpt_correction_type   multi-scan
_exptl_absorpt_process_details   
;
CrysAlisPro, Agilent Technologies,
Version 1.171.37.33 (release 27-03-2014 CrysAlis171 .NET)
(compiled Mar 27 2014,17:12:48)
Empirical absorption correction using spherical harmonics,
 implemented in SCALE3 ABSPACK scaling algorithm.
;
_exptl_absorpt_special_details   ?
_exptl_crystal_colour            'clear light colourless'
_exptl_crystal_colour_lustre     clear
_exptl_crystal_colour_modifier   light
_exptl_crystal_colour_primary    colourless
_exptl_crystal_density_diffrn    1.332
_exptl_crystal_density_meas      ?
_exptl_crystal_density_method    ?
_exptl_crystal_F_000             524
_exptl_crystal_size_max          0.4
_exptl_crystal_size_mid          0.3
_exptl_crystal_size_min          0.2
_exptl_transmission_factor_max   ?
_exptl_transmission_factor_min   ?
_diffrn_reflns_av_R_equivalents  0.0319
_diffrn_reflns_av_unetI/netI     0.0223
_diffrn_reflns_Laue_measured_fraction_full 0.999
_diffrn_reflns_Laue_measured_fraction_max 0.999
_diffrn_reflns_limit_h_max       12
_diffrn_reflns_limit_h_min       -13
_diffrn_reflns_limit_k_max       6
_diffrn_reflns_limit_k_min       -9
_diffrn_reflns_limit_l_max       17
_diffrn_reflns_limit_l_min       -17
_diffrn_reflns_number            12899
_diffrn_reflns_point_group_measured_fraction_full 0.814
_diffrn_reflns_point_group_measured_fraction_max 0.814
_diffrn_reflns_theta_full        67.057
_diffrn_reflns_theta_max         67.057
_diffrn_reflns_theta_min         4.822
_diffrn_ambient_temperature      293
_diffrn_detector                 'CCD plate'
_diffrn_detector_area_resol_mean 15.9595
_diffrn_detector_type            EosS2
_diffrn_measured_fraction_theta_full 0.999
_diffrn_measured_fraction_theta_max 0.999
_diffrn_measurement_details      
;
#__ type_ start__ end____ width___ exp.time_
  1 omega  -35.00   66.00   1.0000    1.0000
omega____ theta____ kappa____ phi______ frames
    -       36.2921  -19.0000  -90.0000 101

#__ type_ start__ end____ width___ exp.time_
  2 omega  -31.00   63.00   1.0000    1.0000
omega____ theta____ kappa____ phi______ frames
    -       36.2921  -77.0000  120.0000 94

#__ type_ start__ end____ width___ exp.time_
  3 omega   10.00  104.00   1.0000    1.0000
omega____ theta____ kappa____ phi______ frames
    -       36.2921   77.0000 -120.0000 94

#__ type_ start__ end____ width___ exp.time_
  4 omega   20.00  104.00   1.0000    1.0000
omega____ theta____ kappa____ phi______ frames
    -       36.2921   57.0000 -180.0000 84

#__ type_ start__ end____ width___ exp.time_
  5 omega  -31.00   53.00   1.0000    1.0000
omega____ theta____ kappa____ phi______ frames
    -       36.2921  -57.0000 -150.0000 84

#__ type_ start__ end____ width___ exp.time_
  6 omega   10.00  104.00   1.0000    1.0000
omega____ theta____ kappa____ phi______ frames
    -       36.2921   77.0000   60.0000 94

#__ type_ start__ end____ width___ exp.time_
  7 omega    1.00   75.00   1.0000    1.0000
omega____ theta____ kappa____ phi______ frames
    -       36.2921  -99.0000  -90.0000 74

#__ type_ start__ end____ width___ exp.time_
  8 omega    1.00   75.00   1.0000    1.0000
omega____ theta____ kappa____ phi______ frames
    -       36.2921  -99.0000   30.0000 74

#__ type_ start__ end____ width___ exp.time_
  9 omega   40.00   98.00   1.0000    2.0000
omega____ theta____ kappa____ phi______ frames
    -      108.0000  -45.0000 -120.0000 58

#__ type_ start__ end____ width___ exp.time_
 10 omega   39.00  109.00   1.0000    2.0000
omega____ theta____ kappa____ phi______ frames
    -      108.0000  -94.0000  120.0000 70

#__ type_ start__ end____ width___ exp.time_
 11 omega   40.00  135.00   1.0000    2.0000
omega____ theta____ kappa____ phi______ frames
    -      108.0000  -77.0000  -30.0000 95

#__ type_ start__ end____ width___ exp.time_
 12 omega   38.00  116.00   1.0000    2.0000
omega____ theta____ kappa____ phi______ frames
    -      108.0000 -111.0000 -120.0000 78

#__ type_ start__ end____ width___ exp.time_
 13 omega   40.00   98.00   1.0000    2.0000
omega____ theta____ kappa____ phi______ frames
    -      108.0000  -45.0000 -180.0000 58

#__ type_ start__ end____ width___ exp.time_
 14 omega   87.00  178.00   1.0000    2.0000
omega____ theta____ kappa____ phi______ frames
    -      108.0000   30.0000  120.0000 91

#__ type_ start__ end____ width___ exp.time_
 15 omega   40.00   98.00   1.0000    2.0000
omega____ theta____ kappa____ phi______ frames
    -      108.0000  -45.0000   60.0000 58

#__ type_ start__ end____ width___ exp.time_
 16 omega   70.00  178.00   1.0000    2.0000
omega____ theta____ kappa____ phi______ frames
    -      108.0000   15.0000 -120.0000 108

#__ type_ start__ end____ width___ exp.time_
 17 omega   38.00   91.00   1.0000    2.0000
omega____ theta____ kappa____ phi______ frames
    -      108.0000  -30.0000   60.0000 53

#__ type_ start__ end____ width___ exp.time_
 18 omega   40.00   98.00   1.0000    2.0000
omega____ theta____ kappa____ phi______ frames
    -      108.0000  -45.0000  120.0000 58

#__ type_ start__ end____ width___ exp.time_
 19 omega   38.00  116.00   1.0000    2.0000
omega____ theta____ kappa____ phi______ frames
    -      108.0000 -111.0000   30.0000 78

#__ type_ start__ end____ width___ exp.time_
 20 omega   39.00  109.00   1.0000    2.0000
omega____ theta____ kappa____ phi______ frames
    -      108.0000  -94.0000  -90.0000 70

#__ type_ start__ end____ width___ exp.time_
 21 omega   38.00   91.00   1.0000    2.0000
omega____ theta____ kappa____ phi______ frames
    -      108.0000  -30.0000  -30.0000 53

#__ type_ start__ end____ width___ exp.time_
 22 omega   39.00  109.00   1.0000    2.0000
omega____ theta____ kappa____ phi______ frames
    -      108.0000  -94.0000 -180.0000 70

#__ type_ start__ end____ width___ exp.time_
 23 omega   38.00   91.00   1.0000    2.0000
omega____ theta____ kappa____ phi______ frames
    -      108.0000  -30.0000 -150.0000 53

#__ type_ start__ end____ width___ exp.time_
 24 omega   37.00  146.00   1.0000    2.0000
omega____ theta____ kappa____ phi______ frames
    -      108.0000  -15.0000  -90.0000 109

#__ type_ start__ end____ width___ exp.time_
 25 omega  -31.00   53.00   1.0000    1.0000
omega____ theta____ kappa____ phi______ frames
    -       36.2921  -57.0000   30.0000 84

#__ type_ start__ end____ width___ exp.time_
 26 omega   10.00  104.00   1.0000    1.0000
omega____ theta____ kappa____ phi______ frames
    -       36.2921   77.0000   90.0000 94

#__ type_ start__ end____ width___ exp.time_
 27 omega   17.00  105.00   1.0000    1.0000
omega____ theta____ kappa____ phi______ frames
    -       36.2921   38.0000   30.0000 88

#__ type_ start__ end____ width___ exp.time_
 28 omega  -31.00   53.00   1.0000    1.0000
omega____ theta____ kappa____ phi______ frames
    -       36.2921  -57.0000  150.0000 84

#__ type_ start__ end____ width___ exp.time_
 29 omega   10.00  104.00   1.0000    1.0000
omega____ theta____ kappa____ phi______ frames
    -       36.2921   77.0000 -180.0000 94

#__ type_ start__ end____ width___ exp.time_
 30 omega   10.00  104.00   1.0000    1.0000
omega____ theta____ kappa____ phi______ frames
    -       36.2921   77.0000  -30.0000 94
;
_diffrn_measurement_device       'four-circle diffractometer'
_diffrn_measurement_device_type  'New Gemini, Dual, Cu at zero, EosS2'
_diffrn_measurement_method       '\w scans'
_diffrn_orient_matrix_UB_11      -0.1371900000
_diffrn_orient_matrix_UB_12      0.0209345000
_diffrn_orient_matrix_UB_13      -0.0150843000
_diffrn_orient_matrix_UB_21      0.0093899000
_diffrn_orient_matrix_UB_22      -0.0090073000
_diffrn_orient_matrix_UB_23      -0.1045615000
_diffrn_orient_matrix_UB_31      -0.0147537000
_diffrn_orient_matrix_UB_32      -0.2008896000
_diffrn_orient_matrix_UB_33      0.0031174000
_diffrn_radiation_monochromator  graphite
_diffrn_radiation_probe          x-ray
_diffrn_radiation_type           CuK\a
_diffrn_radiation_wavelength     1.54184
_diffrn_source                   'Enhance (Cu) X-ray Source'
_reflns_Friedel_coverage         0.505
_reflns_Friedel_fraction_full    0.596
_reflns_Friedel_fraction_max     0.596
_reflns_number_gt                3512
_reflns_number_total             3607
_reflns_odcompleteness_completeness 99.88
_reflns_odcompleteness_iscentric 1
_reflns_odcompleteness_theta     66.97
_reflns_special_details          
;
 Reflections were merged by SHELXL according to the crystal
 class for the calculation of statistics and refinement.
 
 _reflns_Friedel_fraction is defined as the number of unique
 Friedel pairs measured divided by the number that would be
 possible theoretically, ignoring centric projections and
 systematic absences.
;
_reflns_threshold_expression     'I > 2\s(I)'
_computing_cell_refinement       
;
CrysAlisPro, Agilent Technologies,
Version 1.171.37.33 (release 27-03-2014 CrysAlis171 .NET)
(compiled Mar 27 2014,17:12:48)
;
_computing_data_collection       
;
CrysAlisPro, Agilent Technologies,
Version 1.171.37.33 (release 27-03-2014 CrysAlis171 .NET)
(compiled Mar 27 2014,17:12:48)
;
_computing_data_reduction        
;
CrysAlisPro, Agilent Technologies,
Version 1.171.37.33 (release 27-03-2014 CrysAlis171 .NET)
(compiled Mar 27 2014,17:12:48)
;
_computing_molecular_graphics    'Olex2 (Dolomanov et al., 2009)'
_computing_publication_material  'Olex2 (Dolomanov et al., 2009)'
_computing_structure_refinement  'ShelXL (Sheldrick, 2008)'
_computing_structure_solution    'ShelXT (Sheldrick, 2015)'
_refine_diff_density_max         0.247
_refine_diff_density_min         -0.385
_refine_diff_density_rms         0.078
_refine_ls_abs_structure_details 
;
 Flack x determined using 1139 quotients [(I+)-(I-)]/[(I+)+(I-)]
 (Parsons, Flack and Wagner, Acta Cryst. B69 (2013) 249-259).
;
_refine_ls_abs_structure_Flack   0.011(12)
_refine_ls_extinction_coef       .
_refine_ls_extinction_method     none
_refine_ls_goodness_of_fit_ref   1.071
_refine_ls_hydrogen_treatment    constr
_refine_ls_matrix_type           full
_refine_ls_number_parameters     319
_refine_ls_number_reflns         3607
_refine_ls_number_restraints     1
_refine_ls_R_factor_all          0.0534
_refine_ls_R_factor_gt           0.0526
_refine_ls_restrained_S_all      1.070
_refine_ls_shift/su_max          0.000
_refine_ls_shift/su_mean         0.000
_refine_ls_structure_factor_coef Fsqd
_refine_ls_weighting_details     
'w=1/[\s^2^(Fo^2^)+(0.1110P)^2^+0.0597P] where P=(Fo^2^+2Fc^2^)/3'
_refine_ls_weighting_scheme      calc
_refine_ls_wR_factor_gt          0.1353
_refine_ls_wR_factor_ref         0.1366
_refine_special_details          ?
_olex2_refinement_description    
;
1. Fixed Uiso
 At 1.2 times of:
  All C(H) groups, All C(H,H) groups
 At 1.5 times of:
  All C(H,H,H) groups
2.a Ternary CH refined with riding coordinates:
 C00C(H00C), C00E(H00E)
2.b Secondary CH2 refined with riding coordinates:
 C00V(H00G,H00I), C00Y(H00V,H00X)
2.c Aromatic/amide H refined with riding coordinates:
 C00D(H00D), C00H(H00H), C00K(H00K), C00L(H00L), C00N(H00N), C00O(H00O),
 C00P(H00P), C00Q(H00Q), C00S(H00S), C00T(H00T), C00U(H00U), C00W(H00W)
2.d Idealised Me refined as rotating group:
 C00R(H00A,H00B,H00F), C00X(H00J,H00M,H00R), C00Z(H00Y,H,HA)
;
_atom_sites_solution_hydrogens   geom
_atom_sites_solution_primary     direct
_atom_sites_solution_secondary   ?
loop_
_atom_site_label
_atom_site_type_symbol
_atom_site_fract_x
_atom_site_fract_y
_atom_site_fract_z
_atom_site_U_iso_or_equiv
_atom_site_adp_type
_atom_site_occupancy
_atom_site_site_symmetry_order
_atom_site_calc_flag
_atom_site_refinement_flags_posn
_atom_site_refinement_flags_adp
_atom_site_refinement_flags_occupancy
_atom_site_disorder_assembly
_atom_site_disorder_group
S001 S 0.44918(6) 0.30432(11) 0.63556(6) 0.0466(2) Uani 1 1 d . . . . .
O002 O 0.2857(2) 0.7293(3) 0.68669(14) 0.0445(5) Uani 1 1 d . . . . .
O003 O 0.4794(2) 0.3595(4) 0.54718(18) 0.0583(7) Uani 1 1 d . . . . .
O004 O 0.5422(2) 0.2513(4) 0.7017(2) 0.0646(8) Uani 1 1 d . . . . .
O005 O 0.4032(3) 0.4741(4) 0.93042(16) 0.0622(8) Uani 1 1 d . . . . .
O006 O 0.5828(2) 0.6526(5) 0.7131(2) 0.0711(9) Uani 1 1 d . . . . .
N007 N 0.3745(2) 0.4647(4) 0.68225(17) 0.0383(6) Uani 1 1 d . . . . .
O008 O 0.3304(3) 0.2659(4) 0.8331(2) 0.0748(9) Uani 1 1 d . . . . .
O009 O 0.6144(3) 0.5335(6) 0.8522(2) 0.0812(11) Uani 1 1 d . . . . .
C00A C 0.2370(3) 0.5713(4) 0.5501(2) 0.0373(6) Uani 1 1 d . . . . .
C00B C 0.2474(3) 0.7281(5) 0.8437(2) 0.0453(7) Uani 1 1 d . . . . .
C00C C 0.3345(3) 0.6147(4) 0.6230(2) 0.0366(6) Uani 1 1 d . . . . .
H00C H 0.4031 0.6694 0.5958 0.044 Uiso 1 1 calc R . . . .
C00D C 0.2475(2) 0.6325(4) 0.4630(2) 0.0381(6) Uani 1 1 d . . . . .
H00D H 0.3166 0.6923 0.4494 0.046 Uiso 1 1 calc R . . . .
C00E C 0.3431(3) 0.7110(4) 0.7764(2) 0.0410(7) Uani 1 1 d . . . . .
H00E H 0.4013 0.8063 0.7872 0.049 Uiso 1 1 calc R . . . .
C00F C 0.1544(3) 0.6059(5) 0.3929(2) 0.0413(7) Uani 1 1 d . . . . .
C00G C 0.3773(3) 0.4031(5) 0.8485(2) 0.0514(8) Uani 1 1 d . . . . .
C00H C 0.1331(3) 0.4790(5) 0.5709(2) 0.0470(8) Uani 1 1 d . . . . .
H00H H 0.1262 0.4368 0.6300 0.056 Uiso 1 1 calc R . . . .
C00I C 0.4131(3) 0.5300(5) 0.7739(2) 0.0398(7) Uani 1 1 d . . . . .
C00J C 0.0502(3) 0.5156(5) 0.4147(2) 0.0450(7) Uani 1 1 d . . . . .
C00K C 0.1636(4) 0.6687(7) 0.3026(2) 0.0601(10) Uani 1 1 d . . . . .
H00K H 0.2326 0.7270 0.2876 0.072 Uiso 1 1 calc R . . . .
C00L C 0.0425(3) 0.4512(5) 0.5046(3) 0.0496(8) Uani 1 1 d . . . . .
H00L H -0.0253 0.3889 0.5190 0.060 Uiso 1 1 calc R . . . .
C00M C 0.5502(3) 0.5688(6) 0.7860(3) 0.0526(9) Uani 1 1 d . . . . .
C00N C 0.2629(4) 0.8457(6) 0.9162(3) 0.0584(10) Uani 1 1 d . . . . .
H00N H 0.3333 0.9110 0.9243 0.070 Uiso 1 1 calc R . . . .
C00O C -0.0431(3) 0.4905(6) 0.3440(3) 0.0624(11) Uani 1 1 d . . . . .
H00O H -0.1118 0.4288 0.3567 0.075 Uiso 1 1 calc R . . . .
C00P C 0.1421(4) 0.6350(7) 0.8317(3) 0.0608(10) Uani 1 1 d . . . . .
H00P H 0.1310 0.5566 0.7830 0.073 Uiso 1 1 calc R . . . .
C00Q C 0.0711(4) 0.6439(9) 0.2373(3) 0.0770(14) Uani 1 1 d . . . . .
H00Q H 0.0774 0.6865 0.1781 0.092 Uiso 1 1 calc R . . . .
C00R C 0.3440(4) 0.1323(6) 0.6223(4) 0.0682(11) Uani 1 1 d . . . . .
H00A H 0.2764 0.1699 0.5829 0.102 Uiso 1 1 calc GR . . . .
H00B H 0.3176 0.1006 0.6812 0.102 Uiso 1 1 calc GR . . . .
H00F H 0.3807 0.0326 0.5955 0.102 Uiso 1 1 calc GR . . . .
C00S C 0.0687(5) 0.7754(10) 0.9633(3) 0.0822(16) Uani 1 1 d . . . . .
H00S H 0.0080 0.7933 1.0027 0.099 Uiso 1 1 calc R . . . .
C00T C 0.0521(4) 0.6569(9) 0.8916(3) 0.0794(15) Uani 1 1 d . . . . .
H00T H -0.0187 0.5927 0.8836 0.095 Uiso 1 1 calc R . . . .
C00U C -0.0329(4) 0.5552(8) 0.2587(3) 0.0755(14) Uani 1 1 d . . . . .
H00U H -0.0956 0.5405 0.2139 0.091 Uiso 1 1 calc R . . . .
C00V C 0.3659(6) 0.3794(9) 1.0094(3) 0.0924(18) Uani 1 1 d . . . . .
H00G H 0.4166 0.2777 1.0218 0.111 Uiso 1 1 calc R . . . .
H00I H 0.2834 0.3403 0.9987 0.111 Uiso 1 1 calc R . . . .
C00W C 0.1735(5) 0.8656(8) 0.9762(3) 0.0779(15) Uani 1 1 d . . . . .
H00W H 0.1853 0.9415 1.0259 0.093 Uiso 1 1 calc R . . . .
C00X C 0.7530(6) 0.6425(10) 0.6271(6) 0.111(2) Uani 1 1 d . . . . .
H00J H 0.7462 0.7375 0.5839 0.166 Uiso 1 1 calc GR . . . .
H00M H 0.7074 0.5440 0.6029 0.166 Uiso 1 1 calc GR . . . .
H00R H 0.8358 0.6095 0.6377 0.166 Uiso 1 1 calc GR . . . .
C00Y C 0.7094(5) 0.6946(14) 0.7084(5) 0.128(3) Uani 1 1 d . . . . .
H00V H 0.7204 0.8202 0.7154 0.153 Uiso 1 1 calc R . . . .
H00X H 0.7553 0.6376 0.7589 0.153 Uiso 1 1 calc R . . . .
C00Z C 0.3777(8) 0.5063(11) 1.0895(4) 0.111(3) Uani 1 1 d . . . . .
H00Y H 0.3326 0.6107 1.0741 0.167 Uiso 1 1 calc GR . . . .
H H 0.4607 0.5360 1.1026 0.167 Uiso 1 1 calc GR . . . .
HA H 0.3472 0.4525 1.1425 0.167 Uiso 1 1 calc GR . . . .

loop_
_atom_site_aniso_label
_atom_site_aniso_U_11
_atom_site_aniso_U_22
_atom_site_aniso_U_33
_atom_site_aniso_U_23
_atom_site_aniso_U_13
_atom_site_aniso_U_12
S001 0.0370(4) 0.0391(4) 0.0631(4) -0.0062(4) 0.0000(3) 0.0059(3)
O002 0.0561(12) 0.0355(12) 0.0415(10) 0.0020(9) 0.0011(9) 0.0126(10)
O003 0.0544(13) 0.0622(18) 0.0596(13) -0.0117(12) 0.0133(11) 0.0063(12)
O004 0.0483(13) 0.0617(19) 0.0821(18) -0.0063(14) -0.0082(13) 0.0205(13)
O005 0.0758(18) 0.0661(19) 0.0441(12) 0.0132(12) -0.0009(11) 0.0041(15)
O006 0.0477(14) 0.093(3) 0.0737(16) -0.0090(18) 0.0105(12) -0.0264(16)
N007 0.0363(12) 0.0347(15) 0.0431(12) 0.0004(10) -0.0017(9) 0.0013(11)
O008 0.094(2) 0.0549(19) 0.0745(18) 0.0187(14) 0.0017(16) -0.0189(16)
O009 0.0519(15) 0.113(3) 0.0749(18) -0.0104(19) -0.0195(14) 0.0013(18)
C00A 0.0318(13) 0.0307(15) 0.0493(15) 0.0012(12) 0.0032(11) 0.0007(12)
C00B 0.0480(16) 0.0445(18) 0.0437(14) 0.0042(14) 0.0050(12) 0.0056(15)
C00C 0.0363(14) 0.0297(15) 0.0441(13) 0.0011(12) 0.0042(11) -0.0034(11)
C00D 0.0299(13) 0.0401(17) 0.0446(14) -0.0004(13) 0.0041(11) -0.0047(12)
C00E 0.0439(16) 0.0346(17) 0.0442(14) -0.0003(13) 0.0010(12) -0.0012(13)
C00F 0.0341(14) 0.0395(17) 0.0499(15) -0.0064(14) -0.0002(12) -0.0003(13)
C00G 0.0531(19) 0.049(2) 0.0514(17) 0.0138(16) -0.0016(14) 0.0030(17)
C00H 0.0413(16) 0.045(2) 0.0550(17) 0.0078(14) 0.0070(13) -0.0058(15)
C00I 0.0353(15) 0.0406(18) 0.0429(14) 0.0037(13) -0.0022(11) 0.0008(13)
C00J 0.0334(14) 0.0369(16) 0.0637(18) -0.0117(15) -0.0028(13) 0.0019(13)
C00K 0.054(2) 0.076(3) 0.0488(16) 0.0019(19) -0.0037(15) -0.010(2)
C00L 0.0328(14) 0.0422(18) 0.074(2) 0.0013(17) 0.0077(14) -0.0081(14)
C00M 0.0365(16) 0.059(2) 0.0610(18) -0.0157(17) -0.0037(14) -0.0020(16)
C00N 0.059(2) 0.061(3) 0.0547(17) -0.0089(17) -0.0003(15) 0.0124(19)
C00O 0.0386(17) 0.057(2) 0.090(3) -0.018(2) -0.0081(17) -0.0086(17)
C00P 0.062(2) 0.068(3) 0.0537(18) -0.0011(19) 0.0113(16) -0.005(2)
C00Q 0.075(3) 0.098(4) 0.0549(19) 0.001(2) -0.0165(19) -0.012(3)
C00R 0.067(3) 0.038(2) 0.098(3) -0.010(2) -0.003(2) -0.0017(18)
C00S 0.072(3) 0.117(5) 0.061(2) 0.005(3) 0.024(2) 0.025(3)
C00T 0.056(2) 0.104(4) 0.081(3) 0.018(3) 0.021(2) -0.003(3)
C00U 0.060(2) 0.086(4) 0.075(3) -0.019(3) -0.027(2) -0.001(2)
C00V 0.117(4) 0.102(5) 0.058(2) 0.032(3) 0.006(2) -0.002(4)
C00W 0.085(3) 0.096(4) 0.0544(19) -0.012(2) 0.012(2) 0.024(3)
C00X 0.084(4) 0.085(4) 0.170(6) -0.026(4) 0.062(4) -0.023(3)
C00Y 0.067(3) 0.210(10) 0.110(4) -0.058(5) 0.031(3) -0.068(5)
C00Z 0.159(6) 0.119(6) 0.058(3) 0.019(3) 0.025(3) 0.039(5)

_geom_special_details            
;
 All esds (except the esd in the dihedral angle between two l.s. planes)
 are estimated using the full covariance matrix.  The cell esds are taken
 into account individually in the estimation of esds in distances, angles
 and torsion angles; correlations between esds in cell parameters are only
 used when they are defined by crystal symmetry.  An approximate (isotropic)
 treatment of cell esds is used for estimating esds involving l.s. planes.
;
loop_
_geom_bond_atom_site_label_1
_geom_bond_atom_site_label_2
_geom_bond_distance
_geom_bond_site_symmetry_2
_geom_bond_publ_flag
S001 O003 1.421(3) . ?
S001 O004 1.426(3) . ?
S001 N007 1.655(3) . ?
S001 C00R 1.762(4) . ?
O002 C00C 1.414(4) . ?
O002 C00E 1.424(4) . ?
O005 C00G 1.326(5) . ?
O005 C00V 1.448(5) . ?
O006 C00M 1.315(5) . ?
O006 C00Y 1.457(6) . ?
N007 C00C 1.484(4) . ?
N007 C00I 1.464(4) . ?
O008 C00G 1.184(5) . ?
O009 C00M 1.193(5) . ?
C00A C00C 1.504(4) . ?
C00A C00D 1.368(4) . ?
C00A C00H 1.409(4) . ?
C00B C00E 1.508(5) . ?
C00B C00N 1.389(5) . ?
C00B C00P 1.374(6) . ?
C00C H00C 0.9800 . ?
C00D H00D 0.9300 . ?
C00D C00F 1.420(4) . ?
C00E H00E 0.9800 . ?
C00E C00I 1.588(5) . ?
C00F C00J 1.408(5) . ?
C00F C00K 1.414(5) . ?
C00G C00I 1.532(5) . ?
C00H H00H 0.9300 . ?
C00H C00L 1.366(5) . ?
C00I C00M 1.557(4) . ?
C00J C00L 1.411(5) . ?
C00J C00O 1.426(5) . ?
C00K H00K 0.9300 . ?
C00K C00Q 1.368(5) . ?
C00L H00L 0.9300 . ?
C00N H00N 0.9300 . ?
C00N C00W 1.384(6) . ?
C00O H00O 0.9300 . ?
C00O C00U 1.351(7) . ?
C00P H00P 0.9300 . ?
C00P C00T 1.389(6) . ?
C00Q H00Q 0.9300 . ?
C00Q C00U 1.399(8) . ?
C00R H00A 0.9600 . ?
C00R H00B 0.9600 . ?
C00R H00F 0.9600 . ?
C00S H00S 0.9300 . ?
C00S C00T 1.386(8) . ?
C00S C00W 1.359(9) . ?
C00T H00T 0.9300 . ?
C00U H00U 0.9300 . ?
C00V H00G 0.9700 . ?
C00V H00I 0.9700 . ?
C00V C00Z 1.516(10) . ?
C00W H00W 0.9300 . ?
C00X H00J 0.9600 . ?
C00X H00M 0.9600 . ?
C00X H00R 0.9600 . ?
C00X C00Y 1.373(9) . ?
C00Y H00V 0.9700 . ?
C00Y H00X 0.9700 . ?
C00Z H00Y 0.9600 . ?
C00Z H 0.9600 . ?
C00Z HA 0.9600 . ?

loop_
_geom_angle_atom_site_label_1
_geom_angle_atom_site_label_2
_geom_angle_atom_site_label_3
_geom_angle
_geom_angle_site_symmetry_1
_geom_angle_site_symmetry_3
_geom_angle_publ_flag
O003 S001 O004 119.37(17) . . ?
O003 S001 N007 108.37(15) . . ?
O003 S001 C00R 108.7(2) . . ?
O004 S001 N007 107.16(15) . . ?
O004 S001 C00R 108.1(2) . . ?
N007 S001 C00R 104.11(19) . . ?
C00C O002 C00E 112.1(2) . . ?
C00G O005 C00V 117.3(4) . . ?
C00M O006 C00Y 118.1(5) . . ?
C00C N007 S001 117.94(19) . . ?
C00I N007 S001 120.3(2) . . ?
C00I N007 C00C 109.1(2) . . ?
C00D C00A C00C 118.5(3) . . ?
C00D C00A C00H 119.8(3) . . ?
C00H C00A C00C 121.5(3) . . ?
C00N C00B C00E 119.8(3) . . ?
C00P C00B C00E 120.8(3) . . ?
C00P C00B C00N 119.4(3) . . ?
O002 C00C N007 101.9(2) . . ?
O002 C00C C00A 107.9(2) . . ?
O002 C00C H00C 110.7 . . ?
N007 C00C C00A 114.6(3) . . ?
N007 C00C H00C 110.7 . . ?
C00A C00C H00C 110.7 . . ?
C00A C00D H00D 119.5 . . ?
C00A C00D C00F 121.0(3) . . ?
C00F C00D H00D 119.5 . . ?
O002 C00E C00B 107.3(3) . . ?
O002 C00E H00E 109.0 . . ?
O002 C00E C00I 104.7(2) . . ?
C00B C00E H00E 109.0 . . ?
C00B C00E C00I 117.6(3) . . ?
C00I C00E H00E 109.0 . . ?
C00J C00F C00D 118.8(3) . . ?
C00J C00F C00K 119.5(3) . . ?
C00K C00F C00D 121.7(3) . . ?
O005 C00G C00I 109.4(3) . . ?
O008 C00G O005 126.7(4) . . ?
O008 C00G C00I 123.9(3) . . ?
C00A C00H H00H 119.9 . . ?
C00L C00H C00A 120.3(3) . . ?
C00L C00H H00H 119.9 . . ?
N007 C00I C00E 101.7(2) . . ?
N007 C00I C00G 111.1(3) . . ?
N007 C00I C00M 113.0(3) . . ?
C00G C00I C00E 112.2(3) . . ?
C00G C00I C00M 110.1(3) . . ?
C00M C00I C00E 108.3(3) . . ?
C00F C00J C00L 119.1(3) . . ?
C00F C00J C00O 118.3(3) . . ?
C00L C00J C00O 122.5(3) . . ?
C00F C00K H00K 119.9 . . ?
C00Q C00K C00F 120.2(4) . . ?
C00Q C00K H00K 119.9 . . ?
C00H C00L C00J 121.0(3) . . ?
C00H C00L H00L 119.5 . . ?
C00J C00L H00L 119.5 . . ?
O006 C00M C00I 109.1(3) . . ?
O009 C00M O006 125.5(4) . . ?
O009 C00M C00I 125.3(4) . . ?
C00B C00N H00N 120.1 . . ?
C00W C00N C00B 119.8(4) . . ?
C00W C00N H00N 120.1 . . ?
C00J C00O H00O 119.6 . . ?
C00U C00O C00J 120.9(4) . . ?
C00U C00O H00O 119.6 . . ?
C00B C00P H00P 119.7 . . ?
C00B C00P C00T 120.6(4) . . ?
C00T C00P H00P 119.7 . . ?
C00K C00Q H00Q 119.7 . . ?
C00K C00Q C00U 120.5(4) . . ?
C00U C00Q H00Q 119.7 . . ?
S001 C00R H00A 109.5 . . ?
S001 C00R H00B 109.5 . . ?
S001 C00R H00F 109.5 . . ?
H00A C00R H00B 109.5 . . ?
H00A C00R H00F 109.5 . . ?
H00B C00R H00F 109.5 . . ?
C00T C00S H00S 119.9 . . ?
C00W C00S H00S 119.9 . . ?
C00W C00S C00T 120.2(4) . . ?
C00P C00T H00T 120.3 . . ?
C00S C00T C00P 119.4(5) . . ?
C00S C00T H00T 120.3 . . ?
C00O C00U C00Q 120.6(4) . . ?
C00O C00U H00U 119.7 . . ?
C00Q C00U H00U 119.7 . . ?
O005 C00V H00G 110.4 . . ?
O005 C00V H00I 110.4 . . ?
O005 C00V C00Z 106.4(5) . . ?
H00G C00V H00I 108.6 . . ?
C00Z C00V H00G 110.4 . . ?
C00Z C00V H00I 110.4 . . ?
C00N C00W H00W 119.7 . . ?
C00S C00W C00N 120.6(5) . . ?
C00S C00W H00W 119.7 . . ?
H00J C00X H00M 109.5 . . ?
H00J C00X H00R 109.5 . . ?
H00M C00X H00R 109.5 . . ?
C00Y C00X H00J 109.5 . . ?
C00Y C00X H00M 109.5 . . ?
C00Y C00X H00R 109.5 . . ?
O006 C00Y H00V 109.1 . . ?
O006 C00Y H00X 109.1 . . ?
C00X C00Y O006 112.5(5) . . ?
C00X C00Y H00V 109.1 . . ?
C00X C00Y H00X 109.1 . . ?
H00V C00Y H00X 107.8 . . ?
C00V C00Z H00Y 109.5 . . ?
C00V C00Z H 109.5 . . ?
C00V C00Z HA 109.5 . . ?
H00Y C00Z H 109.5 . . ?
H00Y C00Z HA 109.5 . . ?
H C00Z HA 109.5 . . ?

loop_
_geom_torsion_atom_site_label_1
_geom_torsion_atom_site_label_2
_geom_torsion_atom_site_label_3
_geom_torsion_atom_site_label_4
_geom_torsion
_geom_torsion_site_symmetry_1
_geom_torsion_site_symmetry_2
_geom_torsion_site_symmetry_3
_geom_torsion_site_symmetry_4
_geom_torsion_publ_flag
S001 N007 C00C O002 -174.78(19) . . . . ?
S001 N007 C00C C00A 69.0(3) . . . . ?
S001 N007 C00I C00E 164.0(2) . . . . ?
S001 N007 C00I C00G -76.3(3) . . . . ?
S001 N007 C00I C00M 48.1(4) . . . . ?
O002 C00E C00I N007 -4.9(3) . . . . ?
O002 C00E C00I C00G -123.7(3) . . . . ?
O002 C00E C00I C00M 114.5(3) . . . . ?
O003 S001 N007 C00C 10.3(3) . . . . ?
O003 S001 N007 C00I -127.4(3) . . . . ?
O004 S001 N007 C00C 140.3(2) . . . . ?
O004 S001 N007 C00I 2.7(3) . . . . ?
O005 C00G C00I N007 -174.0(3) . . . . ?
O005 C00G C00I C00E -60.8(4) . . . . ?
O005 C00G C00I C00M 59.9(4) . . . . ?
N007 C00I C00M O006 44.3(4) . . . . ?
N007 C00I C00M O009 -138.1(4) . . . . ?
O008 C00G C00I N007 3.8(5) . . . . ?
O008 C00G C00I C00E 117.0(4) . . . . ?
O008 C00G C00I C00M -122.2(4) . . . . ?
C00A C00D C00F C00J 0.2(5) . . . . ?
C00A C00D C00F C00K 179.8(4) . . . . ?
C00A C00H C00L C00J -0.7(6) . . . . ?
C00B C00E C00I N007 114.1(3) . . . . ?
C00B C00E C00I C00G -4.8(4) . . . . ?
C00B C00E C00I C00M -126.6(3) . . . . ?
C00B C00N C00W C00S -2.2(8) . . . . ?
C00B C00P C00T C00S 0.7(8) . . . . ?
C00C O002 C00E C00B -141.8(3) . . . . ?
C00C O002 C00E C00I -16.1(3) . . . . ?
C00C N007 C00I C00E 23.1(3) . . . . ?
C00C N007 C00I C00G 142.7(3) . . . . ?
C00C N007 C00I C00M -92.9(3) . . . . ?
C00C C00A C00D C00F -175.6(3) . . . . ?
C00C C00A C00H C00L 175.8(3) . . . . ?
C00D C00A C00C O002 112.3(3) . . . . ?
C00D C00A C00C N007 -135.0(3) . . . . ?
C00D C00A C00H C00L -0.4(5) . . . . ?
C00D C00F C00J C00L -1.3(5) . . . . ?
C00D C00F C00J C00O 179.7(3) . . . . ?
C00D C00F C00K C00Q -178.7(4) . . . . ?
C00E O002 C00C N007 29.8(3) . . . . ?
C00E O002 C00C C00A 150.8(3) . . . . ?
C00E C00B C00N C00W 177.9(4) . . . . ?
C00E C00B C00P C00T -177.2(4) . . . . ?
C00E C00I C00M O006 -67.6(4) . . . . ?
C00E C00I C00M O009 109.9(5) . . . . ?
C00F C00J C00L C00H 1.6(5) . . . . ?
C00F C00J C00O C00U -1.5(6) . . . . ?
C00F C00K C00Q C00U -0.6(8) . . . . ?
C00G O005 C00V C00Z -166.3(5) . . . . ?
C00G C00I C00M O006 169.3(3) . . . . ?
C00G C00I C00M O009 -13.1(6) . . . . ?
C00H C00A C00C O002 -63.9(4) . . . . ?
C00H C00A C00C N007 48.8(4) . . . . ?
C00H C00A C00D C00F 0.7(5) . . . . ?
C00I N007 C00C O002 -32.8(3) . . . . ?
C00I N007 C00C C00A -149.0(3) . . . . ?
C00J C00F C00K C00Q 0.9(7) . . . . ?
C00J C00O C00U C00Q 1.9(8) . . . . ?
C00K C00F C00J C00L 179.1(4) . . . . ?
C00K C00F C00J C00O 0.1(5) . . . . ?
C00K C00Q C00U C00O -0.8(9) . . . . ?
C00L C00J C00O C00U 179.5(4) . . . . ?
C00M O006 C00Y C00X 129.1(7) . . . . ?
C00N C00B C00E O002 -128.3(3) . . . . ?
C00N C00B C00E C00I 114.1(4) . . . . ?
C00N C00B C00P C00T -0.5(7) . . . . ?
C00O C00J C00L C00H -179.4(4) . . . . ?
C00P C00B C00E O002 48.4(5) . . . . ?
C00P C00B C00E C00I -69.2(4) . . . . ?
C00P C00B C00N C00W 1.2(6) . . . . ?
C00R S001 N007 C00C -105.2(3) . . . . ?
C00R S001 N007 C00I 117.1(3) . . . . ?
C00T C00S C00W C00N 2.5(9) . . . . ?
C00V O005 C00G O008 -3.1(7) . . . . ?
C00V O005 C00G C00I 174.7(4) . . . . ?
C00W C00S C00T C00P -1.8(8) . . . . ?
C00Y O006 C00M O009 5.3(7) . . . . ?
C00Y O006 C00M C00I -177.2(5) . . . . ?

_shelx_res_file                  
;
    fxm-lyt-20150303.res created by SHELXL-2014/7

TITL fxm-lyt-20150303_a.res in P2(1)
CELL 1.54184 11.167093 7.624427 14.605595 90 94.1026 90
ZERR 2 0.000229 0.000141 0.000316 0 0.0019 0
LATT -1
SYMM -X,0.5+Y,-Z
SFAC C H N O S
UNIT 52 54 2 14 2

L.S. 10
PLAN  20
TEMP 19.85
BOND $H
LIST 6
MORE -1
CONF
fmap 2
acta
SHEL 999 0.837
REM <olex2.extras>
REM <HklSrc "%.\\fxm-lyt-20150303.hkl">
REM </olex2.extras>

WGHT    0.111000    0.059700
FVAR      13.08217
S001  5    0.449180    0.304321    0.635555    11.00000    0.03697    0.03908 =
         0.06312   -0.00619    0.00002    0.00587
O002  4    0.285662    0.729325    0.686694    11.00000    0.05615    0.03546 =
         0.04152    0.00197    0.00107    0.01264
O003  4    0.479373    0.359490    0.547182    11.00000    0.05443    0.06219 =
         0.05956   -0.01174    0.01328    0.00634
O004  4    0.542228    0.251261    0.701663    11.00000    0.04829    0.06166 =
         0.08208   -0.00627   -0.00819    0.02048
O005  4    0.403237    0.474138    0.930420    11.00000    0.07577    0.06614 =
         0.04409    0.01320   -0.00092    0.00410
O006  4    0.582760    0.652638    0.713117    11.00000    0.04775    0.09284 =
         0.07368   -0.00899    0.01052   -0.02643
N007  3    0.374476    0.464688    0.682253    11.00000    0.03631    0.03470 =
         0.04314    0.00037   -0.00166    0.00128
O008  4    0.330367    0.265897    0.833127    11.00000    0.09432    0.05487 =
         0.07447    0.01872    0.00165   -0.01891
O009  4    0.614434    0.533472    0.852201    11.00000    0.05188    0.11328 =
         0.07494   -0.01043   -0.01952    0.00132
C00A  1    0.237022    0.571337    0.550074    11.00000    0.03176    0.03072 =
         0.04933    0.00117    0.00317    0.00074
C00B  1    0.247390    0.728063    0.843708    11.00000    0.04800    0.04447 =
         0.04371    0.00424    0.00501    0.00562
C00C  1    0.334541    0.614723    0.622985    11.00000    0.03627    0.02971 =
         0.04411    0.00109    0.00418   -0.00337
AFIX  13
H00C  2    0.403071    0.669363    0.595796    11.00000   -1.20000
AFIX   0
C00D  1    0.247499    0.632469    0.462959    11.00000    0.02986    0.04006 =
         0.04463   -0.00040    0.00414   -0.00466
AFIX  43
H00D  2    0.316621    0.692286    0.449402    11.00000   -1.20000
AFIX   0
C00E  1    0.343084    0.711048    0.776436    11.00000    0.04392    0.03462 =
         0.04417   -0.00033    0.00100   -0.00119
AFIX  13
H00E  2    0.401349    0.806261    0.787193    11.00000   -1.20000
AFIX   0
C00F  1    0.154410    0.605943    0.392945    11.00000    0.03412    0.03948 =
         0.04986   -0.00635   -0.00021   -0.00026
C00G  1    0.377307    0.403088    0.848518    11.00000    0.05314    0.04879 =
         0.05138    0.01376   -0.00162    0.00297
C00H  1    0.133106    0.478983    0.570896    11.00000    0.04126    0.04521 =
         0.05504    0.00777    0.00703   -0.00581
AFIX  43
H00H  2    0.126191    0.436759    0.630022    11.00000   -1.20000
AFIX   0
C00I  1    0.413127    0.529994    0.773900    11.00000    0.03529    0.04064 =
         0.04287    0.00368   -0.00221    0.00083
C00J  1    0.050197    0.515606    0.414709    11.00000    0.03340    0.03686 =
         0.06372   -0.01172   -0.00279    0.00189
C00K  1    0.163569    0.668705    0.302607    11.00000    0.05415    0.07624 =
         0.04881    0.00189   -0.00374   -0.00979
AFIX  43
H00K  2    0.232646    0.726963    0.287559    11.00000   -1.20000
AFIX   0
C00L  1    0.042502    0.451204    0.504639    11.00000    0.03285    0.04219 =
         0.07433    0.00130    0.00770   -0.00812
AFIX  43
H00L  2   -0.025258    0.388921    0.519016    11.00000   -1.20000
AFIX   0
C00M  1    0.550199    0.568795    0.785961    11.00000    0.03653    0.05921 =
         0.06097   -0.01569   -0.00366   -0.00202
C00N  1    0.262936    0.845738    0.916176    11.00000    0.05922    0.06077 =
         0.05470   -0.00892   -0.00034    0.01238
AFIX  43
H00N  2    0.333252    0.910992    0.924315    11.00000   -1.20000
AFIX   0
C00O  1   -0.043083    0.490506    0.343980    11.00000    0.03863    0.05709 =
         0.08961   -0.01767   -0.00810   -0.00855
AFIX  43
H00O  2   -0.111807    0.428841    0.356696    11.00000   -1.20000
AFIX   0
C00P  1    0.142080    0.634993    0.831674    11.00000    0.06166    0.06800 =
         0.05365   -0.00109    0.01135   -0.00534
AFIX  43
H00P  2    0.130964    0.556637    0.783009    11.00000   -1.20000
AFIX   0
C00Q  1    0.071053    0.643938    0.237276    11.00000    0.07511    0.09794 =
         0.05493    0.00067   -0.01652   -0.01180
AFIX  43
H00Q  2    0.077350    0.686473    0.178137    11.00000   -1.20000
AFIX   0
C00R  1    0.344000    0.132281    0.622270    11.00000    0.06723    0.03830 =
         0.09791   -0.00967   -0.00259   -0.00174
AFIX 137
H00A  2    0.276356    0.169891    0.582883    11.00000   -1.50000
H00B  2    0.317613    0.100632    0.681179    11.00000   -1.50000
H00F  2    0.380730    0.032594    0.595512    11.00000   -1.50000
AFIX   0
C00S  1    0.068741    0.775427    0.963295    11.00000    0.07199    0.11661 =
         0.06083    0.00488    0.02421    0.02483
AFIX  43
H00S  2    0.008027    0.793252    1.002683    11.00000   -1.20000
AFIX   0
C00T  1    0.052109    0.656932    0.891555    11.00000    0.05596    0.10372 =
         0.08073    0.01774    0.02084   -0.00295
AFIX  43
H00T  2   -0.018666    0.592696    0.883593    11.00000   -1.20000
AFIX   0
C00U  1   -0.032893    0.555166    0.258736    11.00000    0.06034    0.08611 =
         0.07544   -0.01879   -0.02677   -0.00120
AFIX  43
H00U  2   -0.095570    0.540498    0.213942    11.00000   -1.20000
AFIX   0
C00V  1    0.365890    0.379410    1.009424    11.00000    0.11722    0.10225 =
         0.05755    0.03233    0.00604   -0.00188
AFIX  23
H00G  2    0.416643    0.277665    1.021773    11.00000   -1.20000
H00I  2    0.283412    0.340325    0.998737    11.00000   -1.20000
AFIX   0
C00W  1    0.173520    0.865619    0.976229    11.00000    0.08454    0.09579 =
         0.05438   -0.01186    0.01168    0.02448
AFIX  43
H00W  2    0.185259    0.941460    1.025931    11.00000   -1.20000
AFIX   0
C00X  1    0.752985    0.642474    0.627128    11.00000    0.08436    0.08500 =
         0.17020   -0.02590    0.06206   -0.02304
AFIX 137
H00J  2    0.746183    0.737480    0.583936    11.00000   -1.50000
H00M  2    0.707437    0.543997    0.602935    11.00000   -1.50000
H00R  2    0.835787    0.609509    0.637707    11.00000   -1.50000
AFIX   0
C00Y  1    0.709430    0.694587    0.708377    11.00000    0.06664    0.21011 =
         0.11036   -0.05797    0.03063   -0.06840
AFIX  23
H00V  2    0.720368    0.820204    0.715382    11.00000   -1.20000
H00X  2    0.755288    0.637610    0.758874    11.00000   -1.20000
AFIX   0
C00Z  1    0.377705    0.506266    1.089487    11.00000    0.15931    0.11855 =
         0.05773    0.01858    0.02509    0.03887
AFIX 137
H00Y  2    0.332646    0.610704    1.074095    11.00000   -1.50000
H     2    0.460711    0.535969    1.102551    11.00000   -1.50000
HA    2    0.347239    0.452457    1.142514    11.00000   -1.50000
AFIX   0
HKLF 4

REM  fxm-lyt-20150303_a.res in P2(1)
REM R1 =  0.0526 for    3512 Fo > 4sig(Fo)  and  0.0534 for all    3607 data
REM    319 parameters refined using      1 restraints

END

WGHT      0.1110      0.0597

REM Highest difference peak  0.247,  deepest hole -0.385,  1-sigma level  0.078
Q1    1   0.3959  0.0162  0.6294  11.00000  0.05    0.25
Q2    1   0.5016  0.0601  0.5561  11.00000  0.05    0.24
Q3    1   0.2851  0.4418  1.0572  11.00000  0.05    0.23
Q4    1   0.4045  0.0594  0.5427  11.00000  0.05    0.22
Q5    1   0.4266  0.1708  0.6302  11.00000  0.05    0.21
Q6    1   0.4624  0.9371  0.7566  11.00000  0.05    0.21
Q7    1   0.7910  0.5906  0.6853  11.00000  0.05    0.20
Q8    1   0.3758 -0.1376  0.5576  11.00000  0.05    0.20
Q9    1   0.2192  0.7975  0.2952  11.00000  0.05    0.19
Q10   1   0.4306  0.4313  0.6449  11.00000  0.05    0.19
Q11   1   0.3056  0.1374  0.8273  11.00000  0.05    0.18
Q12   1   0.5375  0.3025  1.0203  11.00000  0.05    0.18
Q13   1   0.4446  0.4196  1.2371  11.00000  0.05    0.18
Q14   1   0.7281  0.7924  0.7545  11.00000  0.05    0.18
Q15   1   0.4551  0.5069  0.5297  11.00000  0.05    0.18
Q16   1   0.3538  0.1303  0.8335  11.00000  0.05    0.17
Q17   1   0.2972  0.0005  0.7782  11.00000  0.05    0.17
Q18   1   0.2609  0.0061  0.7597  11.00000  0.05    0.17
Q19   1   0.4153  0.6343  0.9413  11.00000  0.05    0.16
Q20   1   0.3276 -0.0508  0.4986  11.00000  0.05    0.16
;
_shelx_res_checksum              67822
_shelx_SHELXL_version_number     2014/7
_olex2_submission_special_instructions 'No special instructions were received'
